# Supplementary material for: Regioselective Synthesis of New Family of 2-Substituted 1,2,3-Triazoles and Study of Their Fluorescent Properties
Source: Molecules. 2023 Jun 16;28(12):4822. doi: 10.3390/molecules28124822 (PMC10301629; doi:10.3390/molecules28124822)
Supplement: Supplementary file 1 [file molecules-28-04822-s001.zip]

Archive with 1 entries (1 files):
- molecules-2441232-supplementary.pdf
